# Supplementary material for: Self-Organized Nanoparticles of Random and Block Copolymers of Sodium 2-(Acrylamido)-2-methyl-1-propanesulfonate and Sodium 11-(Acrylamido)undecanoate as Safe and Effective Zika Virus Inhibitors
Source: Pharmaceutics. 2022 Jan 27;14(2):309. doi: 10.3390/pharmaceutics14020309 (PMC8876367; doi:10.3390/pharmaceutics14020309)
Supplement: Supplementary file 1 [file pharmaceutics-14-00309-s001.zip]

Archive with 1 entries (1 files):
- pharmaceutics-1502911-supplementary.pdf
